# Supplementary material for: On the Gas-Phase Interactions of Alkyl and Phenyl Formates with Water: Ion–Molecule Reactions with Proton-Bound Water Clusters
Source: Molecules. 2023 May 30;28(11):4431. doi: 10.3390/molecules28114431 (PMC10254361; doi:10.3390/molecules28114431)
Supplement: Supplementary file 1 [file molecules-28-04431-s001.zip]

Archive with 1 entries (1 files):
- molecules-2409878-supplementary.pdf
